# Supplementary material for: Treatment initiation by positive liquid biopsy alone in primary central nervous system lymphoma: A retrospective analysis of a multi-institutional study
Source: Neurooncol Adv. 2026 Jan 12;8(1):vdaf274. doi: 10.1093/noajnl/vdaf274 (PMC12978307; doi:10.1093/noajnl/vdaf274)
Supplement: vdaf274_Supplementary_Data [file vdaf274_supplementary_data.zip]

Archive with 4 entries (4 files):
- Table S1_20251117.xlsx
- Fig S1.tif
- Supplementary Figure 2_color_20250717.tif
- Supplementary Table and Figure Legends..docx
