# Supplementary material for: Treatment initiation by positive liquid biopsy alone in primary central nervous system lymphoma: A retrospective analysis of a multi-institutional study
Source: Neurooncol Adv. 2026 Jan 12;8(1):vdaf274. doi: 10.1093/noajnl/vdaf274 (PMC12978307; doi:10.1093/noajnl/vdaf274)
Supplement: vdaf274_Supplementary_Data [file vdaf274_supplementary_data.zip › Table S1_20251117.xlsx]

## Sheet: Sheet1
Supplementary Table S1. Turnaround time for CSF cfDNA MYD88 L265P mutant patients.
	Surgical biopsy was not performed (n=10)	Surgical biopsy was performed and the diagnosis was PCNSL (n=30)
CSF collection for liquid biopsy (day of admission*, IQR)	1 (0-2)	1 (0-2)
Turnaround time for liquid biopsy result (days, IQR)	2 (2-4)	0 (0-1)
Surgical biopsy (day of admission*, IQR)	NA	4 (2-6)
Treatment initiation (day of admission*, IQR)	13 (9-16)	12 (6-14)
IQR, interquartile range; N/A, not available. * Day 0 represents the day of admission.
